# Supplementary material for: Differential degeneration of the ACTAGT sequence among Salmonella: a reflection of distinct nucleotide amelioration patterns during bacterial divergence
Source: Sci Rep. 2017 Sep 8;7:10985. doi: 10.1038/s41598-017-11226-9 (PMC5591236; doi:10.1038/s41598-017-11226-9)
Supplement: Supplementary file 2 — STable 1 [file 41598_2017_11226_MOESM2_ESM.xlsx]

## Sheet: Sheet1
	Supplementary Table 1. Profiles of the hexanucleotide sequence ACTAGT in S. typhimurium LT2 and its wild type or degenerated counterparts in other Salmonella strains and E. coli K12
				S. typhimurium (Subgroup I)							S. typhi (Subgroup I)			S. pullorum (Subgroup I)		S. gallinarum (Subgroup I)		S. enteritidis (Subgroup I)	S. choleraesuis (Subgroup I)		S. paratyphi A (Subgroup I)		S. paratyphi C (Subgroup I)	S. dublin (Subgroup I)		S. heidelberg (Subgroup I)		S. agona (Subgroup I)	S. newport (Subgroup I)	S. schwarzengrund (Subgroup I)	S. javiana (Subgroup I)	S. arizonae (Subgroup IIIa)		S. bongri (Subgroup V)		E. coli
No.	Location	Loci	Annotation	14028S	D23580	SL1344	ST4/74	UK-1	798	DT104	Ty2	CT18	P-stx-12	RKS5078	CDC1983-67	287/91	G9	P125109	B67	A50	AKU_12601	ATCC9150	RKS4594	Dublin CT_02021853	DublinSD3246	B182	SL476	SL483	SL254	CVM19633	CFSAN001992	RKS2980	RKS2893	NCTC12419	RKS3044	K12
				NC_016856	NC_016854	NC_016810	NC_016857	NC_016863	NC_017046	NC_022569	NC_004631	NC_003198	NC_016832	NC_016831	NC_022221	NC_011274	CM001153	NC_011294	NC_006905	CM001062	NC_011147	NC_006511	NC_012125	NC_011205	CM001151	NC_017623	NC_011083	NC_011149	CP001113	NC_011094	NC_020307	NC_010067	NZ_CP006693	NC_015761	NZ_CP006692	NC_000913
1	257125	pyrH&&frr	uridylate kinase&&ribosome releasing factor	257830	257117	257121	257121	257118	257118	257129	254000	254009	254009	259072	259049	259046	259046	262140	253114	253115	261313	261273	253431	257964	257964	999533	264861	266871	259284	259544	1967469	2696528	2729505	240406	238408	192849(ACAAGT)
2	264404	yaeT	putative outer membrane antigen	265109	264396	264400	264400	264397	264397	264408	261277	261286	261286					269419			268590	268550		265243	265243	1006810	272138	274148
3	440769	yaiI&&aroL	putative cytoplasmic &&shikimate kinase II	441462	481273	440255	440255	440750	440252	478880	2548838	432270	2545739	2584178	2576442	438570	438570	420150	485263	485263	2427811	2432275	435364	444077	444077	1222577	487904	423600	445173	453617	1828128	2462604	2476086	400636	375568
4	716099		putative sigma-54 dependent transcriptional regulator	716595	754909	715509	715509	716594	715494	739949	2280218	700848	2276983	2316430	2308686	706415	706415	687956	758643	757311	2161544	2166360	707484	753501	753500	1497994	764515	691379	720496	789412(ACCAGT)	1586492(ACCAGT)
5	932276		putative LysR family transcriptional regulator	933328	970924	931537	931537	932617	931521	955973				2116000	2108061	909079	909078	891172	960022	957390			907226	956401	956399	1711818	979532		936598	985406	1390162	2497501	2510975
6	969291		Fels-1 prophage protein&&Fels-1 prophage protein
7	969453		Fels-1 prophage protein&&Fels-1 prophage protein
8	990379		putative Fels-1 prophage minor tail protein
9	1026086	tnpA_1&_	IS200 transposase&&putative integrase protein,termination codon	984415	1021994	982623	982623	983704	982606	1007060									13 ortholog	11 ortholog			11 ortholog					714170/1086219/1990726/3279411/3544775/4679593		803136/3265382
10	1116142		Gifsy-2 prophage protein	1074501	1112018	1072709	1072709	1073791	1072733	1097115				1740892	1732961	1284251	1284251	1236851	1101441	1098809			2758873	1372721	1372717	@	@		1076628
11	1349523		putative cytoplasmic protein	1359498	1346034	1306376	1306376	1307688	1306449	1330303	1216690	1764437	1215662	1112526	1113163	1921946	1921947	1889174	1381147	1375839	1644522	1649339	2524822	2017464	2017463	2085671	1354563	1863936	1351299	1316188	1014678	1649601	1684765	1226636	1146862
12	1426591	aroH&&ydiA	3-deoxy-D-arabinoheptulosonate-7-phosphate synthase&&putative inner membrane protein	1436567	1423103	1383444	1383444	1384757	1383519	1408083	1295035/1295043	1686082/1686090	1294008/1294016	1191853	1192491	1842573	1842573	1802753	1462698	1457391	1567424	1572243	2441198	1931042	1931041	2162744/2162752	1431634/1431642	1789387	1426006	1390560	937761	1570980	1606152	1311308	1231345	1788282
13	1597093	marB&&marA	multiple antibiotic resistance protein&&AraC/XylS family transcriptional activator of defense systems， termination codon	1607070	1593595	1553946	1553946	1555261	1553830	1578508	1485350	1495310	1483295	1362050	1362934	1673716	1673715	1632193	1635241	1629933	1414990	1419809	2268643	1762155	1762153	2333743	1644231	1618336	1596552	1564554	763558	1416072(GCTAGT)	@	@	@	@
14	1628494		putative cytoplasmic protein	1638471		1585347	1585347	1586662	1585231	1609909																2365138	1675626
15	1818367	trpH&&trpL	trpR controlled transcriptional unit in the 5' upstream region of the trp operon&&trp operon leader peptide	1829056	1810882	1775220	1775220	1777248	1775103	1798652	1693842(ACCAGT)	1287341(ACCAGT)	1690791(ACCAGT)	1562827	1563968	1462233	1462233	1398301	1831499	1826192	1217812	1223970	2060179	1550227	1550223	2555871	1866178	1384629	1814724	1795746	534406	1196365	1243606	1733303(ACCAGT)
16	1818375	trpH&&trpL	trpR controlled transcriptional unit in the 5' upstream region of the trp operon&&trp operon leader peptide	1829064	1810890	1775228	1775228	1777256	1775111	1798660	1693850	1287328	1690799	1562835	1563976	1462241	1462241	1398309	1831507	1826200	1217809(ATTAGT)	1223967(ATTAGT)	2060176(GCTAGT)	1550235	1550231	2555879	1866186	1384637	1814724	1795754	534414	1196373	1243614	1733311	1643850
17	1977607	eda&&edd	2-keto-3-deoxygluconate 6-phosphate aldolase&&6-phosphogluconate dehydratase	1989012	1961118	1935175	1935175	1937203	1934538	2005087	1038229	1943247	1082200	1771889	1763955	1253254	1253254	1171781	1998866	1992783	1053502	1059492	1893855	1341755	1295133	2714803	2026628	1181321	1983231	2001165	330558	@	@	#	#	#
18	2023278	yecG	putative universal stress protein， termination codon	2034682	2006787	1980845	1980845	1982873	1980208	2050758	1083229	1988247	1037200	1816683	1808751	1208464	1208464	1216770	2045857	2039774	1008091	1014081	1846822	1295138	1341750	2759802	2071625	1226990	2028227	1956170	375710	985841(ATTAGT)	1033277(ATTAGT)	1925500(ACTAGC)	1835618(ACTAGC)
19	2149464	yeeZ&&hisG	putative dehydratase&&ATP phosphoribosyltransferase	2201016	2173119	2147179	2147179	2149208	2146542	2216407	897678	2106245	897632	890648	890600	2143898	2143899	2152896	2170768	2163476	890326	896151	1722440	2279909	2279909	2885265	2197083	2107332	2158167	2168742	197885	833677	827015	2058817	1943682	2090042
20	2440495	lrhA	LysR family NADH dehydrogenase transcriptional repressor	2492047	2464161	2438211	2438211	2440240	2437575	2507975	609189(ATTAGT)	2395523(ATTAGT)	609143(ATTAGT)	609478	609438	2425416	2425416	2434547	2454896(ATTAGT)	2446269(ATTAGT)	607453	607419	1439728(ATTAGT)	2561648	2561648	3173352(ATTAGT)	2485257(ATTAGT)	2402181(ATTAGT)	2439453	2443599(ATTAGT)	4549821(ATTAGT)	569631(ATTAGT)	548542(ATTAGT)	2313298(ATTAGT)	2206419(ATTAGT)
21	2588212		putative beta-lactamase class C	2639764	2611880	2585928	2585928	2587957	2585293	2655691	456294(ACTGGT)	2548419(ACTGGT)	456247(ACTGGT)	2810401	458461	2576367	2576367	2585692	2602096	2593468	462583	462549	1252739	2713744	2713744	3333537	2644735	2548856	2585553	2587893(ACTGGT)	4398749(ACTGGT)			2453059(ACTGGT)	2325059(ACTGGT)
22	2816155	rimM	16S rRNA processing protein	2870072	2842811	2827343	2827343	2818325	2826296	2885088	2707259	2732035	2705190	2745684	2738209	2759196	2759196	2768325	2833392	2824764	2629536	2634000	2815260	2895104	2895104	3513485	2824352	2758967	2818680	2768819	4152649	244010(ACTTGT)	225415(ACTTGT)	@	@	@
23	2827393	smpB&_	small protein B&pseudo	2881310	2854050	2838581	2838581	2829563	2837533	2896326	2718533	2743308	2716464	2756863	2749388	2770375	2770374	2779504	2844570	2835942	2640732	2645196	2826437	2906283	2906283	3525181	2835592	2770146	2829857	2779993	4141462	233539(ACTAAT)	214943(ACTAAT)	2635843	2505643
24	2852466		Fels-2 prophage protein																2752692(ACCAGT)	2744065(ACCAGT)			1103258(ACCAGT)
25	2867552		Fels-2 prophage protein
26	2905747		putative integrase	2925972	2898712	2928313	2928313	2874225	2927054	2940988																3569844	2880253
27	2914911	hin	H inversion protein	2935146	2907896	2937487	2937487	2883399	2936228	2950853									2870299(ACTTGT)	2860326(ACTTGT)	2726270	2730734	2850125(ACTTGT)			3579713	2890119		2891550	2822030	4075821
28	2926490		putative inner membrane protein	2946725	2919475	2949066	2949066	2894978	2947807	2961731	2765410	2779553	2752709	2788780	2781302	2802270	2802269	2811416	2881174	2871201	2737850	2742314	2861706	2971184	2971184	3590595	2901000	2834953	2903130			182089	181939
29	2948212	stpA&_	DNA-binding protein with chaperone activity&&putative inner membrane protein	2968447	2941197	2970788	2970788	2916700	2969528	2983453	2786964(GCTAGT)	2801107(GCTAGT)	2774263(GCTAGT)	458494	2803017	2823980	2823980	2833139	2902895	2892921	2759574	2764038	2883425	2992873	2992874	3612317	2922723	2856873	2924853	2855539	4042314	160329	160188	2672381	2542186
30	3098680	eno&&pyrG	enolase&&CTP synthetase	3118490	3090691	3120143	3120143	3066059	3119247	3132659	2931526	2945632	2920160	2957744	2950357	2971537	2971537	2981097	3052118	3042144	2904742	2909084	3031678	3140162	3140163	3762267	3072683	3008453	3076748	3002954	3902293	14195	14158	2812822	2682836	2907959
31	3142826	amiC&&argA	N-acetylmuramoyl-L-alanine amidase&&N-alpha-acetylglutamate synthase	3162635	3134836	3164288	3164288	3110204	3163390	3176804	2984258	2998363	2972892	3008162	3000769	3021952(AATAGT)	3021952(AATAGT)	3031512	3102519	3092545	2956118(ACTAAT)	2960459(ACTAAT)	3082090	3190573	3190576	3815048	3125465	3060255	3127164	3047102	3858144	4572214(ATTAGT)	4546260(ATTAGT)
32	3431437		galactitol-1-phosphate dehydrogenase&&transcriptional regulator of sugar metabolism	3444621	3453861	3452142	3452142	3392228	3451242	3464697	3274090	3288595	3262730	3276885	3269475	3290740	3290739	3313471	3387464	3376151	3237215	3241540	3365787	3472564	3472566	4106264	3448107	3348648	3414853	3333279	3567576			3169105
33	3517980	degS&_	periplasmic serine endoprotease&&putative inner membrane protein， termination codon	3531876	3541116	3539397	3539397	3479483	3538499	3551241	3357088(ACTAGC)	3371594(ACTAGC)	3345728(ACTAGC)	3363112	3355734	3376965	3376965	3399729	3472726(ACTAGC)	3461412(ACTAGC)	3320218(ACTAGC)	3324543(ACTAGC)	3451039(ACTAGC)	3558813	3558815	4190554(ACTAGC)	3532398(ACTAGC)	3434296(ACTAGC)	3500037	3416203(ACTAGC)	3483683(ACTAGC)
34	3528054	argR	repressor of arg regulon	3541953	3551193	3549474	3549474	3489560	3548575	3561318	3367146	3381652	3355786	3373161	3365783	3387026	3387026	3409790	3482785	3471471	3330248	3334573	3461104	3568874	3568876	4200442	3542466	3444352	3510095	3426256	3473612	4197252	4148597	3259074	3129555
35	3948736	selC&_	tRNA-OTHER&&putative cytoplasmic protein	3962428	3971613	3970050	3970051	3910035	3968878	3982611	3885878	3900388	3874675	3850566(ACCAGT)	3844396(ACCAGT)	3869818(ACCAGT)	3869819(ACCAGT)	3829019(ACCAGT)			3732244(ACCAGT)	3736574(ACCAGT)		3987615(ACCAGT)	3987616(ACCAGT)	4619729	3961746				3072881(ACCAGT)
36	4127619	rfe	undecaprenyl-phosphate N-acetylglucosaminyltransferase	4141310	4150493	4149164	4149165	4088916	4147761	4203925	3479663	3494005	3468300	3526710	3520180	3700582	3700582	3998009	@	@	3900850	3905176	@	4156230	4156234	43851	4137526	4047366	4093929	4006279(ACTAGC)	2896212(ACTAGC)	@	@
37	4565914	phoN&_	non-specific acid phosphatase&&putative merR family bacterial regulatory protein	4578745	4587902	4586495	4586496	4526351	4585156	4642109
38	4744417		putative type II restriction enzyme, methylase subunit	4757250	4766407	4765000	4765001	4704855	4763429	4820614
39	4856458	yjjY&&lasT	putative inner membrane protein&&putative tRNA/tRNA methyltransferase	4869291	4878426	4877038	4877039	4816894	4875238	4932657	4790987	4808063	4767378	4636988	4622115	4657613	4657614	4684638	4754726	4739405	4580823	4584255	4832106	4841934	4841937	734892(AATAGT)	4887794(AATAGT)	4797686	4826667	4708101	2224388	2926559	2964608	4459131	4393337	4640678
	Notes:
	1. "No." means serial number of SpeI cleavage sites in S. typhimurium LT2.
	2. "Location" means genomic locations of the first nucleotide of the SpeI cleavage sites in S. typhimurium LT2.
	3. "Loci" means genes or genomic regions of SpeI cleavage sites in S. typhimurium LT2.
	4. "Annotation" lists information on the coding sequences of S. typhimurium LT2.
	5. Colored nucleotide indicates degenerated base.
	6. "@" indicates ACTAGT with two of the nucleotides substituted, "#" indicates ACTAGT with three of the nucleotides substituted.
