# Supplementary material for: Differential degeneration of the ACTAGT sequence among Salmonella: a reflection of distinct nucleotide amelioration patterns during bacterial divergence
Source: Sci Rep. 2017 Sep 8;7:10985. doi: 10.1038/s41598-017-11226-9 (PMC5591236; doi:10.1038/s41598-017-11226-9)
Supplement: Supplementary file 3 — STable 2 [file 41598_2017_11226_MOESM3_ESM.xlsx]

## Sheet: Sheet1
	Supplementary Table 2. Numbers of the ACTAGT sequence in representative Salmonella strains and E. coli K12.
		S. typhimurium								S. typhi			S. pullorum		S. gallinarum		S. enteritidis	S. choleraesuis		S. paratyphi A		S. paratyphi C	S. dublin		S. heidelberg		S. agona	S. newport	S. schwarzengrund	S.javiana	S. arizonae		S. bongri		E. coli
		LT2	14028S	D23580	SL1344	ST4/74	UK-1	798	DT104	Ty2	CT18	P-stx-12	RKS5078	CDC1983-67	287/91	G9	P125109	B67	A50	AKU_12601	ATCC9150	RKS4594	CT_02021853	SD3246	B182	SL476	SL483	SL254	CVM19633	CFSAN001992	RKS2980	RKS2893	NCTC12419	RKS3044	K12
	S. typhimurium LT2	39	34	33	34	34	34	34	34	21	21	21	26	26	25	25	27	22	22	24	24	22	27	27	27	27	24	27	21	20	10	10	11	10	2
	S. typhimurium 14028S		34	34	34	34	34	35	34	21	21	21	26	26	25	25	27	22	22	24	24	22	27	27	27	27	24	28	21	20	10	10	11	10	2
	S. typhimurium D23580			40	33	33	33	34	33	21	21	21	26	26	25	25	27	22	22	25	25	22	27	27	26	26	24	28	21	20	10	10	11	10	2
	S. typhimurium SL1344				37	37	34	37	34	21	21	21	26	26	25	25	27	22	22	24	24	22	27	27	27	27	24	27	21	20	10	10	11	10	2
	S. typhimurium ST4/74					37	34	37	34	21	21	21	26	26	25	25	27	22	22	24	24	22	27	27	27	27	24	27	21	20	10	10	11	10	2
	S. typhimurium UK-1						34	34	34	21	21	21	26	26	25	25	27	22	22	24	24	22	27	27	27	27	24	27	21	20	10	10	11	10	2
	S. typhimurium 798							38	34	21	21	21	26	26	25	25	27	22	22	24	24	22	27	27	27	27	24	28	21	20	10	10	11	10	2
	S. typhimurium DT104								37	21	21	21	26	26	25	25	27	22	22	24	24	22	27	27	27	27	24	27	21	20	10	10	11	10	2
	S. typhi Ty2									37	35	35	19	19	18	18	20	18	18	23	23	19	20	20	20	20	19	20	17	16	5	5	10	9	1
	S. typhi CT18										37	35	19	19	18	18	20	18	18	23	23	19	20	20	20	20	19	20	17	16	5	5	10	9	1
	S. typhi P-str-12											36	19	19	18	18	20	18	18	23	23	19	20	20	20	20	19	20	17	16	5	5	10	9	1
	S. pullorum RKS5078												41	41	38	38	37	23	23	24	24	23	36	36	24	24	25	28	21	20	11	11	12	11	2
	S. pullorum CDC1983-67													41	38	38	37	23	23	24	24	23	36	36	24	24	25	28	21	20	11	11	12	11	2
	S. gallinarum 287/91														41	41	36	22	22	24	24	22	35	35	23	23	24	27	20	19	11	11	10	11	2
	S. gallinarum G9															41	36	22	22	24	24	22	35	35	23	23	24	27	20	19	11	11	10	11	2
	S. enteritidis P125109																40	23	23	25	25	23	37	37	25	25	26	28	21	20	11	11	12	11	2
	S. choleraesuis B67																	48	46	21	21	45	23	23	22	22	24	23	32	18	11	10	11	10	1
	S. choleraesuis A50																		48	20	20	45	23	23	22	22	24	23	32	18	11	10	11	10	1
	S. paratyphi A AKU_12601																			38	38	19	23	23	22	22	23	25	19	18	8	7	11	10	2
	S. paratyphi A ATCC9150																				38	19	23	23	22	22	23	25	19	18	8	7	11	10	2
	S. paratyphi C RKS4594																					47	21	21	20	20	22	22	28	16	9	8	10	10	1
	S. dublin CT_02021853																						44	44	24	24	26	28	21	22	10	10	12	11	2
	S. dublin SD3246																							44	24	24	26	28	21	22	10	10	12	11	2
	S. heidelberg B182																								39	39	25	25	22	19	11	10	10	9	2
	S. heidelberg SL476																									43	25	25	22	19	11	10	10	9	2
	S. agona SL483																										54	25	28	19	12	11	11	10	2
	S. newport SL254																											39	19	21	8	8	10	10	2
	S. schwarzengrund CVM19633																												51	30	9	9	13	10	2
	S. javiana CFSAN001992																													43	10	10	12	10	2
	S. arizonae RKS2980_S																														78	66	10	9	2
	S. arizonae RKS2893																															79	10	9	2
	S. bongri NCTC12419																																46	30	2
	S. bongri RKS3044																																	41	2
	E. coli K12																																		89
