# Supplementary material for: Differential degeneration of the ACTAGT sequence among Salmonella: a reflection of distinct nucleotide amelioration patterns during bacterial divergence
Source: Sci Rep. 2017 Sep 8;7:10985. doi: 10.1038/s41598-017-11226-9 (PMC5591236; doi:10.1038/s41598-017-11226-9)
Supplement: Supplementary file 4 — STable 4 [file 41598_2017_11226_MOESM4_ESM.xlsx]

## Sheet: Sheet1
	Supplementary Table 4. In-gene ACTAGT sequences in S. typhimurium LT2 and their wild type or degenerated counterparts in other Salmonella lineages
				S. typhi			S. choleraesuis		S. paratyphi A		S. paratyphi C	S. heidelberg		S. agona	S. schwarzengrund	S. javiana	S. arizonae		S. bongori		Comments
No.	Location	Loci	Annotation	Ty2	CT18	P-stx-12	B67	A50	AKU_12601	ATCC9150	RKS4594	B182	SL476	SL483	CVM19633	CFSAN001992	RKS2980	RKS2893	NCTC12419	RKS3044
				NC_004631	NC_003198	NC_016832	NC_006905	CM001062	NC_011147	NC_006511	NC_012125	NC_017623	NC_011083	NC_011149	NC_011094	NC_020307	NC_010067	NZ_CP006693	NC_015761	NZ_CP006692
4	716099		putative sigma-54 dependent transcriptional regulator	2280218	700848	2276983	758643	757311	2161544	2166360	707484	1497994	764515	691379	789412(ACCAGT)	1586492(ACCAGT)					ACT->ACC, Threonine synonymous mutation
13	1597093	marB&&marA	multiple antibiotic resistance protein&&AraC/XylS family transcriptional activator of defense systems， termination codon	1485350	1495310	1483295	1635241	1629933	1414990	1419809	2268643	2333743	1644231	1618336	1564554	763558	1416072(GCTAGT)	@	@	@	TAG, termination codon
18	2023278	yecG	putative universal stress protein， termination codon	1083229	1988247	1037200	2045857	2039774	1008091	1014081	1846822	2759802	2071625	1226990	1956170	375710	985841(ATTAGT)	1033277(ATTAGT)	1925500(ACTAGC)	1835618(ACTAGC)	S. arizonae, GATTAGT, GAC->GAT, Aspartic Acid synonymous mutation
20	2440495	lrhA	LysR family NADH dehydrogenase transcriptional repressor	609189(ATTAGT)	2395523(ATTAGT)	609143(ATTAGT)	2454896(ATTAGT)	2446269(ATTAGT)	607453	607419	1439728(ATTAGT)	3173352(ATTAGT)	2485257(ATTAGT)	2402181(ATTAGT)	2443599(ATTAGT)	4549821(ATTAGT)	569631(ATTAGT)	548542(ATTAGT)	2313298(ATTAGT)	2206419(ATTAGT)	ATTAGT, CTA->TTA, Leucinev synonymous mutation
21	2588212		putative beta-lactamase class C	456294(ACTGGT)	2548419(ACTGGT)	456247(ACTGGT)	2602096	2593468	462583	462549	1252739	3333537	2644735	2548856	2587893(ACTGGT)	4398749(ACTGGT)			2453059(ACTGGT)	2325059(ACTGGT)	ACTGGT, CTA->CTG, Leucinev synonymous mutation
22	2816155	rimM	16S rRNA processing protein	2707259	2732035	2705190	2833392	2824764	2629536	2634000	2815260	3513485	2824352	2758967	2768819	4152649	244010(ACTTGT)	225415(ACTTGT)	@	@	ACTTGT, CTA->CTT, Leucinev synonymous mutation
24	2852466		Fels-2 prophage protein				2752692(ACCAGT)	2744065(ACCAGT)			1103258(ACCAGT)										ACCAGT, ACT->ACC, Threonine synonymous mutation
27	2914911	hin	H inversion protein				2870299(ACTTGT)	2860326(ACTTGT)	2726270	2730734	2850125(ACTTGT)	3579713	2890119		2822030	4075821					ACTTGT, AGT->TGT, Serine->Cysteine
33	3517980	degS&_	periplasmic serine endoprotease&&putative inner membrane protein， termination codon	3357088(ACTAGC)	3371594(ACTAGC)	3345728(ACTAGC)	3472726(ACTAGC)	3461412(ACTAGC)	3320218(ACTAGC)	3324543(ACTAGC)	3451039(ACTAGC)	4190554(ACTAGC)	3532398(ACTAGC)	3434296(ACTAGC)	3416203(ACTAGC)	3483683(ACTAGC)					TAG, termination codon
36	4127619	rfe	undecaprenyl-phosphate N-acetylglucosaminyltransferase	3479663	3494005	3468300	@	@	3900850	3905176	@	43851	4137526	4047366	4006279(ACTAGC)	2896212(ACTAGC)	@	@			ACTAGC, AGT->AGC, Serine synonymous mutation
	Notes:
	1. "No." means serial number of SpeI cleavage sites in S. typhimurium LT2.
	2. "Location" means genomic locations of the first nucleotide of the SpeI cleavage sites in S. typhimurium LT2.
	3. "Loci" means genes or genomic regions of SpeI cleavage sites in S. typhimurium LT2.
	4. "Annotation" lists information on the coding sequences of S. typhimurium LT2.
	5. Colored nucleotide indicates degenerated base.
	6. "@" indicates ACTAGT with two of the nucleotides substituted.
